# Supplementary material for: Water-Jet Assisted Liposuction in Lipedema: Which Cannula is the Safest?
Source: Aesthet Surg J Open Forum. 2025 Sep 26;7:ojaf120. doi: 10.1093/asjof/ojaf120 (PMC12596102; doi:10.1093/asjof/ojaf120)
Supplement: ojaf120_Supplementary_Data [file ojaf120_supplementary_data.zip]

Archive with 10 entries (10 files):
- sup_Table 1_1.docx
- sup_Table 10_short_1_c.docx
- sup_Table 2_1.docx
- sup_Table 3_1.docx
- sup_Table 4_1_c.docx
- sup_Table 5_1.docx
- sup_Table 6_1.docx
- sup_Table 7_1.docx
- sup_Table 8_1_c.docx
- sup_Table 9_1.docx
